# Supplementary material for: Plant Uptake of Lactate-Bound Metals: A Sustainable Alternative to Metal Chlorides
Source: Biomolecules. 2021 Jul 23;11(8):1085. doi: 10.3390/biom11081085 (PMC8391765; doi:10.3390/biom11081085)
Supplement: Supplementary file 1 [file biomolecules-11-01085-s001.zip]

Archive with 1 entries (1 files):
- biomolecules-1259242-supplementary.pdf
